# Supplementary material for: Transcriptome Profiling Reveals the Response of Seed Germination of Peganum harmala to Drought Stress
Source: Plants (Basel). 2024 Jun 14;13(12):1649. doi: 10.3390/plants13121649 (PMC11207268; doi:10.3390/plants13121649)
Supplement: Supplementary file 1 [file plants-13-01649-s001.zip]

Archive with 1 entries (1 files):
- plants-3042795-supplementary.pdf
